# Supplementary material for: In Vitro Anti-Inflammatory Activity of Methyl Derivatives of Flavanone
Source: Molecules. 2023 Nov 29;28(23):7837. doi: 10.3390/molecules28237837 (PMC10708004; doi:10.3390/molecules28237837)
Supplement: Supplementary file 1 [file molecules-28-07837-s001.zip]

Archive with 1 entries (1 files):
- molecules-2645549-supplementary.pdf
